# Supplementary material for: In Vitro High-Throughput Genotoxicity Testing Using γH2AX Biomarker, Microscopy and Reproducible Automatic Image Analysis in ImageJ—A Pilot Study with Valinomycin
Source: Toxins (Basel). 2023 Apr 1;15(4):263. doi: 10.3390/toxins15040263 (PMC10146355; doi:10.3390/toxins15040263)
Supplement: Supplementary file 1 [file toxins-15-00263-s001.zip]

Archive with 1 entries (1 files):
- toxins-2287007-supplementary.pdf
